# Supplementary material for: Variation in anthelmintic responses are driven by genetic differences among diverse C. elegans wild strains
Source: PLoS Pathog. 2023 Apr 3;19(4):e1011285. doi: 10.1371/journal.ppat.1011285 (PMC10101645; doi:10.1371/journal.ppat.1011285)
Supplement: S1 Table — (CSV) [file ppat.1011285.s001.csv]

Anthelmintic	CB4856	CX11314	DL238	JU775	MY16	N2
Abamectin	0.0016 ± 1e-04	0.0011 ± 1e-04	0.0017 ± 1e-04	0.0013 ± 1e-04	9e-04 ± 1e-04	0.0015 ± 0
Albendazole	0.6147 ± 0.1033	1.7831 ± 0.2408	0.3425 ± 0.0602	0.633 ± 0.1033	109.8385 ± 1.8866	0.5205 ± 0.0828
Benomyl	0.4234 ± 0.0892	1.3704 ± 0.2424	0.7825 ± 0.1364	0.5039 ± 0.108	36.773 ± 3.5012	1.1831 ± 0.1975
Closantel	1.3907 ± 0.1653	0.4909 ± 0.0789	1.5538 ± 0.1953	0.6079 ± 0.0936	0.7476 ± 0.1125	0.7358 ± 0.1014
Cry5B	0.2979 ± 0.1249	1.6593 ± 0.4213	0.1804 ± 0.0829	3.6799 ± 0.7222	0.3896 ± 0.1494	1.7178 ± 0.3852
Derquantel	16.8662 ± 3.4992	17.0847 ± 3.4569	15.7599 ± 3.1218	11.194 ± 2.801	16.6971 ± 3.7218	26.8163 ± 4.1677
Diethylcarbamazine	315.4501 ± 32.3681	237.3813 ± 26.0249	283.8098 ± 26.3102	273.8262 ± 31.3646	157.966 ± 17.2921	294.6744 ± 29.8614
Doramectin	0.0053 ± 1e-04	0.0034 ± 2e-04	0.0046 ± 1e-04	0.0045 ± 1e-04	0.0036 ± 1e-04	0.0051 ± 1e-04
Emodepside	0.032 ± 0.0027	0.0622 ± 0.0042	0.0514 ± 0.0039	0.0315 ± 0.0026	0.0522 ± 0.0037	0.0607 ± 0.0041
Eprinomectin	0.0365 ± 0.0029	0.0367 ± 0.0024	0.0552 ± 0.003	0.0409 ± 0.0025	0.0327 ± 0.0023	0.0436 ± 0.0029
Fenbendazole	0.1175 ± 0.0395	2.2557 ± 0.4481	0.3759 ± 0.0967	0.6236 ± 0.1506	24.2029 ± 3.0107	0.2868 ± 0.0758
Ivermectin	0.0058 ± 2e-04	0.005 ± 2e-04	0.0065 ± 2e-04	0.0052 ± 2e-04	0.005 ± 2e-04	0.006 ± 2e-04
Levamisole	0.0031 ± 0.002	0 ± 0	0.0071 ± 0.0035	0 ± 0	3e-04 ± 4e-04	3e-04 ± 3e-04
Mebendazole	0.2092 ± 0.0562	1.5119 ± 0.2826	0.4447 ± 0.0982	0.3825 ± 0.0951	28.2513 ± 3.3381	0.4823 ± 0.1054
Milbemycin	0.0468 ± 0.0063	0.0666 ± 0.0073	0.3478 ± 0.001	0.1249 ± 0.0085	0.0033 ± 0.0019	0.0429 ± 0.0064
Monepantel LY33414916	0.0173 ± 0.0033	0.0275 ± 0.0049	0.0372 ± 0.0052	0.0045 ± 0.0011	0.0213 ± 0.0038	0.0264 ± 0.0042
Monepantel LY3348298	0.023 ± 0.0045	0.0238 ± 0.0048	0.0243 ± 0.0047	0.0025 ± 9e-04	0.0089 ± 0.0023	0.0317 ± 0.0053
Morantel	4.274 ± 1.5998	1e-04 ± 3e-04	0.0208 ± 0.0213	0.4174 ± 0.2607	8e-04 ± 0.0013	0.6292 ± 0.321
Niridazole	84.6896 ± 14.9001	170.4222 ± 27.517	289.9861 ± 44.9554	94.661 ± 18.5771	121.1339 ± 19.9912	161.8338 ± 26.0442
Pyrantel	31.4823 ± 6.9312	10.0457 ± 2.7759	12.2773 ± 2.7104	15.6649 ± 3.8742	1.5061 ± 0.5603	24.7737 ± 4.4362
Selamectin	0.4592 ± 0.04	0.3866 ± 0.0353	0.5095 ± 0.0343	0.517 ± 0.0396	0.2425 ± 0.0276	0.533 ± 0.0373
Thiabendazole	21.6801 ± 1.8274	17.7594 ± 1.8515	9.1241 ± 0.9215	8.2154 ± 0.8851	78.0895 ± 4.6098	27.2694 ± 2.1582
