# Supplementary material for: Variation in anthelmintic responses are driven by genetic differences among diverse C. elegans wild strains
Source: PLoS Pathog. 2023 Apr 3;19(4):e1011285. doi: 10.1371/journal.ppat.1011285 (PMC10101645; doi:10.1371/journal.ppat.1011285)
Supplement: S2 Table — (CSV) [file ppat.1011285.s002.csv]

Anthelmintic	CB4856	CX11314	DL238	JU775	MY16	N2
Abamectin	5.12 ± 0.37	2.51 ± 0.18	5.63 ± 0.49	3.18 ± 0.2	2.16 ± 0.16	4.27 ± 0.25
Albendazole	0.41 ± 0.01	0.51 ± 0.02	0.37 ± 0.01	0.41 ± 0.01	9.77 ± 2.76	0.39 ± 0.01
Benomyl	0.37 ± 0.01	0.47 ± 0.02	0.42 ± 0.01	0.39 ± 0.02	1.57 ± 0.12	0.45 ± 0.02
Closantel	1.03 ± 0.05	0.69 ± 0.03	1.09 ± 0.06	0.74 ± 0.04	0.8 ± 0.04	0.79 ± 0.04
Cry5B	0.42 ± 0.04	0.64 ± 0.05	0.39 ± 0.03	0.83 ± 0.07	0.45 ± 0.04	0.64 ± 0.05
Derquantel	1.1 ± 0.11	1.11 ± 0.11	1.07 ± 0.1	0.91 ± 0.09	1.1 ± 0.12	1.44 ± 0.14
Diethylcarbamazine	1.28 ± 0.12	1.1 ± 0.09	1.21 ± 0.1	1.18 ± 0.11	0.91 ± 0.06	1.23 ± 0.11
Doramectin	7.97 ± 0.74	3.11 ± 0.19	5.22 ± 0.3	5.12 ± 0.37	3.36 ± 0.19	6.98 ± 0.57
Emodepside	1.27 ± 0.06	2.07 ± 0.12	1.75 ± 0.09	1.26 ± 0.06	1.78 ± 0.1	2.02 ± 0.12
Eprinomectin	2.35 ± 0.21	2.37 ± 0.17	4.22 ± 0.36	2.68 ± 0.2	2.1 ± 0.14	2.91 ± 0.27
Fenbendazole	0.31 ± 0.02	0.54 ± 0.03	0.37 ± 0.02	0.41 ± 0.02	1.28 ± 0.09	0.36 ± 0.02
Ivermectin	5.19 ± 0.39	3.86 ± 0.3	7.05 ± 0.7	4.09 ± 0.27	3.83 ± 0.24	5.46 ± 0.41
Levamisole	0.33 ± 0.03	0.08 ± 0.02	0.37 ± 0.03	0.18 ± 0.02	0.24 ± 0.04	0.24 ± 0.03
Mebendazole	0.34 ± 0.01	0.5 ± 0.02	0.39 ± 0.02	0.38 ± 0.02	1.5 ± 0.13	0.4 ± 0.02
Milbemycin	1.08 ± 0.07	1.31 ± 0.09	91.19 ± 20.43	2.1 ± 0.14	0.47 ± 0.06	1.04 ± 0.07
Monepantel LY33414916	0.63 ± 0.03	0.73 ± 0.04	0.81 ± 0.04	0.45 ± 0.02	0.67 ± 0.04	0.72 ± 0.04
Monepantel LY3348298	0.89 ± 0.07	0.91 ± 0.07	0.92 ± 0.07	0.47 ± 0.03	0.65 ± 0.05	1.03 ± 0.07
Morantel	0.5 ± 0.05	0.15 ± 0.02	0.23 ± 0.02	0.33 ± 0.03	0.17 ± 0.02	0.35 ± 0.03
Niridazole	0.61 ± 0.06	0.75 ± 0.08	0.92 ± 0.11	0.63 ± 0.07	0.67 ± 0.07	0.74 ± 0.08
Pyrantel citrate	0.7 ± 0.06	0.51 ± 0.04	0.54 ± 0.03	0.57 ± 0.04	0.36 ± 0.02	0.65 ± 0.04
Selamectin	2.83 ± 0.31	2.31 ± 0.22	3.26 ± 0.29	3.33 ± 0.37	1.55 ± 0.13	3.5 ± 0.36
Thiabendazole	0.92 ± 0.03	0.85 ± 0.03	0.68 ± 0.02	0.65 ± 0.02	1.99 ± 0.11	1.02 ± 0.04
