# Supplementary material for: Variation in anthelmintic responses are driven by genetic differences among diverse C. elegans wild strains
Source: PLoS Pathog. 2023 Apr 3;19(4):e1011285. doi: 10.1371/journal.ppat.1011285 (PMC10101645; doi:10.1371/journal.ppat.1011285)
Supplement: S3 Table — (CSV) [file ppat.1011285.s003.csv]

Estimate	Std..Error	t.value	p.value	strain1	strain2	fracs	drug	N2.normed.estimate	N2.normed.diff	focal.strain	diluent	class	big_class	start	sig
1.090927816	0.206794171	0.439702025	0.66021184	CB4856	N2	10-Oct	Milbemycin	1.090927816	0.090927816	CB4856	DMSO	Macrocyclic_lactones	Macrocyclic lactones	1	NONSIG
1.550405445	0.268989921	2.046193567	0.040899169	CX11314	N2	10-Oct	Milbemycin	1.550405445	0.550405445	CX11314	DMSO	Macrocyclic_lactones	Macrocyclic lactones	1	NONSIG
8.101145936	1.204388747	5.896058025	4.52533E-09	DL238	N2	10-Oct	Milbemycin	8.101145936	7.101145936	DL238	DMSO	Macrocyclic_lactones	Macrocyclic lactones	1	SIG
2.909058397	0.452267969	4.221078046	2.56686E-05	JU775	N2	10-Oct	Milbemycin	2.909058397	1.909058397	JU775	DMSO	Macrocyclic_lactones	Macrocyclic lactones	1	SIG
0.077819721	0.043680928	-21.11173754	7.44239E-88	MY16	N2	10-Oct	Milbemycin	0.077819721	-0.922180279	MY16	DMSO	Macrocyclic_lactones	Macrocyclic lactones	1	SIG
0.5264315	0.05341444	-8.865926499	9.71658E-19	CB4856	N2	10-Oct	Emodepside	0.5264315	-0.4735685	CB4856	DMSO	Cyclooctadepsipeptides	Cyclooctadepsipeptides	1	SIG
1.02363003	0.089170397	0.264998602	0.791044004	CX11314	N2	10-Oct	Emodepside	1.02363003	0.02363003	CX11314	DMSO	Cyclooctadepsipeptides	Cyclooctadepsipeptides	1	NONSIG
0.84530869	0.076060847	-2.033783699	0.042134875	DL238	N2	10-Oct	Emodepside	0.84530869	-0.15469131	DL238	DMSO	Cyclooctadepsipeptides	Cyclooctadepsipeptides	1	NONSIG
0.518957664	0.053430172	-9.003196496	2.97515E-19	JU775	N2	10-Oct	Emodepside	0.518957664	-0.481042336	JU775	DMSO	Cyclooctadepsipeptides	Cyclooctadepsipeptides	1	SIG
0.859548199	0.079602093	-1.764423454	0.077847751	MY16	N2	10-Oct	Emodepside	0.859548199	-0.140451801	MY16	DMSO	Cyclooctadepsipeptides	Cyclooctadepsipeptides	1	NONSIG
1.889891805	0.325116513	2.737147363	0.006276672	CB4856	N2	10-Oct	Closantel	1.889891805	0.889891805	CB4856	DMSO	Other	Other	1	NONSIG
0.667086152	0.133366164	-2.496239217	0.012667212	CX11314	N2	10-Oct	Closantel	0.667086152	-0.332913848	CX11314	DMSO	Other	Other	1	NONSIG
2.111585714	0.363122029	3.061190523	0.002246974	DL238	N2	10-Oct	Closantel	2.111585714	1.111585714	DL238	DMSO	Other	Other	1	NONSIG
0.826116394	0.164431113	-1.057486037	0.290474097	JU775	N2	10-Oct	Closantel	0.826116394	-0.173883606	JU775	DMSO	Other	Other	1	NONSIG
1.015959542	0.194717994	0.081962337	0.934688498	MY16	N2	10-Oct	Closantel	1.015959542	0.015959542	MY16	DMSO	Other	Other	1	NONSIG
0.357822663	0.083592317	-7.682253068	2.88747E-14	CB4856	N2	10-Oct	Benomyl	0.357822663	-0.642177337	CB4856	DMSO	Benzimidazoles	Benzimidazoles	1	SIG
1.158317487	0.241867391	0.654563173	0.512854524	CX11314	N2	10-Oct	Benomyl	1.158317487	0.158317487	CX11314	DMSO	Benzimidazoles	Benzimidazoles	1	NONSIG
0.661404148	0.13759899	-2.460743722	0.01398265	DL238	N2	10-Oct	Benomyl	0.661404148	-0.338595852	DL238	DMSO	Benzimidazoles	Benzimidazoles	1	NONSIG
0.425870889	0.101342605	-5.665229449	1.77335E-08	JU775	N2	10-Oct	Benomyl	0.425870889	-0.574129111	JU775	DMSO	Benzimidazoles	Benzimidazoles	1	SIG
31.08102261	5.246063595	5.73401791	1.19528E-08	MY16	N2	10-Oct	Benomyl	31.08102261	30.08102261	MY16	DMSO	Benzimidazoles	Benzimidazoles	1	SIG
6.792558992	3.567508472	1.623698735	0.104736877	CB4856	N2	10-Oct	Morantel	6.792558992	5.792558992	CB4856	DMSO	Nicotinic_acetylcholine_receptor_agonists	Nicotinic acetylcholine receptor agonists	1	NONSIG
0.000219497	0.000500398	-1997.96911	0	CX11314	N2	10-Oct	Morantel	0.000219497	-0.999780503	CX11314	DMSO	Nicotinic_acetylcholine_receptor_agonists	Nicotinic acetylcholine receptor agonists	1	SIG
0.032984864	0.033369856	-28.97870236	8.0267E-137	DL238	N2	10-Oct	Morantel	0.032984864	-0.967015136	DL238	DMSO	Nicotinic_acetylcholine_receptor_agonists	Nicotinic acetylcholine receptor agonists	1	SIG
0.663389875	0.458413319	-0.734293946	0.462931696	JU775	N2	10-Oct	Morantel	0.663389875	-0.336610125	JU775	DMSO	Nicotinic_acetylcholine_receptor_agonists	Nicotinic acetylcholine receptor agonists	1	NONSIG
0.001297299	0.002046465	-488.0136614	0	MY16	N2	10-Oct	Morantel	0.001297299	-0.998702701	MY16	DMSO	Nicotinic_acetylcholine_receptor_agonists	Nicotinic acetylcholine receptor agonists	1	SIG
0.628951135	0.145264516	-2.554298015	0.010811714	CB4856	N2	10-Oct	Derquantel	0.628951135	-0.371048865	CB4856	DMSO	Nicotinic_acetylcholine_receptor_antagonists	Nicotinic acetylcholine receptor antagonists	1	NONSIG
0.637098783	0.141639111	-2.562154014	0.010572032	CX11314	N2	10-Oct	Derquantel	0.637098783	-0.362901217	CX11314	DMSO	Nicotinic_acetylcholine_receptor_antagonists	Nicotinic acetylcholine receptor antagonists	1	NONSIG
0.587696932	0.130806355	-3.152010997	0.001677752	DL238	N2	10-Oct	Derquantel	0.587696932	-0.412303068	DL238	DMSO	Nicotinic_acetylcholine_receptor_antagonists	Nicotinic acetylcholine receptor antagonists	1	NONSIG
0.417430734	0.111347488	-5.23199287	2.1085E-07	JU775	N2	10-Oct	Derquantel	0.417430734	-0.582569266	JU775	DMSO	Nicotinic_acetylcholine_receptor_antagonists	Nicotinic acetylcholine receptor antagonists	1	SIG
0.622646616	0.149560564	-2.523080776	0.01181264	MY16	N2	10-Oct	Derquantel	0.622646616	-0.377353384	MY16	DMSO	Nicotinic_acetylcholine_receptor_antagonists	Nicotinic acetylcholine receptor antagonists	1	NONSIG
0.523311863	0.099662801	-4.783009647	1.99608E-06	CB4856	N2	10-Oct	Niridazole	0.523311863	-0.476688137	CB4856	DMSO	Schistosomicides	Schistosomicides	1	SIG
1.053069147	0.194918223	0.272263651	0.785477485	CX11314	N2	10-Oct	Niridazole	1.053069147	0.053069147	CX11314	DMSO	Schistosomicides	Schistosomicides	1	NONSIG
1.791876052	0.341350479	2.319832839	0.020557592	DL238	N2	10-Oct	Niridazole	1.791876052	0.791876052	DL238	DMSO	Schistosomicides	Schistosomicides	1	NONSIG
0.584927064	0.118917555	-3.49042608	0.000504048	JU775	N2	10-Oct	Niridazole	0.584927064	-0.415072936	JU775	DMSO	Schistosomicides	Schistosomicides	1	NONSIG
0.748508054	0.141348318	-1.779235498	0.075515524	MY16	N2	10-Oct	Niridazole	0.748508054	-0.251491946	MY16	DMSO	Schistosomicides	Schistosomicides	1	NONSIG
1.070503882	0.128153607	0.550151366	0.582307041	CB4856	N2	10-Oct	Diethylcarbamazine	1.070503882	0.070503882	CB4856	DMSO	Other	Other	1	NONSIG
0.805571709	0.100044405	-1.943419934	0.052174124	CX11314	N2	10-Oct	Diethylcarbamazine	0.805571709	-0.194428291	CX11314	DMSO	Other	Other	1	NONSIG
0.963130295	0.110798056	-0.332764914	0.73936368	DL238	N2	10-Oct	Diethylcarbamazine	0.963130295	-0.036869705	DL238	DMSO	Other	Other	1	NONSIG
0.929250063	0.119766569	-0.590731933	0.554799443	JU775	N2	10-Oct	Diethylcarbamazine	0.929250063	-0.070749937	JU775	DMSO	Other	Other	1	NONSIG
0.536069748	0.066698091	-6.955675091	5.46493E-12	MY16	N2	10-Oct	Diethylcarbamazine	0.536069748	-0.463930252	MY16	DMSO	Other	Other	1	SIG
0.173401273	0.06931281	-11.9256272	1.6835E-31	CB4856	N2	10-Oct	Cry5B	0.173401273	-0.826598727	CB4856	water	Crystal_protein	Crystal protein	1	SIG
0.965970379	0.259176708	-0.131298915	0.895559026	CX11314	N2	10-Oct	Cry5B	0.965970379	-0.034029621	CX11314	water	Crystal_protein	Crystal protein	1	NONSIG
0.104992109	0.045401919	-19.71299689	2.95658E-76	DL238	N2	10-Oct	Cry5B	0.104992109	-0.895007891	DL238	water	Crystal_protein	Crystal protein	1	SIG
2.142302404	0.494887217	2.308207535	0.021142849	JU775	N2	10-Oct	Cry5B	2.142302404	1.142302404	JU775	water	Crystal_protein	Crystal protein	1	NONSIG
0.226802822	0.083533153	-9.256171379	4.19085E-20	MY16	N2	10-Oct	Cry5B	0.226802822	-0.773197178	MY16	water	Crystal_protein	Crystal protein	1	SIG
0.725959498	0.162564724	-1.685731657	0.092101747	CB4856	N2	10-Oct	Monepantel LY3348298	0.725959498	-0.274040502	CB4856	DMSO	Nicotinic_acetylcholine_receptor_antagonists	Nicotinic acetylcholine receptor antagonists	1	NONSIG
0.75128689	0.152296786	-1.633081803	0.102708354	CX11314	N2	10-Oct	Monepantel LY3348298	0.75128689	-0.24871311	CX11314	DMSO	Nicotinic_acetylcholine_receptor_antagonists	Nicotinic acetylcholine receptor antagonists	1	NONSIG
0.767340176	0.163877826	-1.419715104	0.155944646	DL238	N2	10-Oct	Monepantel LY3348298	0.767340176	-0.232659824	DL238	DMSO	Nicotinic_acetylcholine_receptor_antagonists	Nicotinic acetylcholine receptor antagonists	1	NONSIG
0.077414793	0.027620902	-33.40170425	8.0358E-175	JU775	N2	10-Oct	Monepantel LY3348298	0.077414793	-0.922585207	JU775	DMSO	Nicotinic_acetylcholine_receptor_antagonists	Nicotinic acetylcholine receptor antagonists	1	SIG
0.28155246	0.073527232	-9.771176213	4.54428E-22	MY16	N2	10-Oct	Monepantel LY3348298	0.28155246	-0.71844754	MY16	DMSO	Nicotinic_acetylcholine_receptor_antagonists	Nicotinic acetylcholine receptor antagonists	1	SIG
0.652995636	0.141327565	-2.455319769	0.014206214	CB4856	N2	10-Oct	Monepantel LY33414916	0.652995636	-0.347004364	CB4856	DMSO	Nicotinic_acetylcholine_receptor_antagonists	Nicotinic acetylcholine receptor antagonists	1	NONSIG
1.041762478	0.208730511	0.200078452	0.841450542	CX11314	N2	10-Oct	Monepantel LY33414916	1.041762478	0.041762478	CX11314	DMSO	Nicotinic_acetylcholine_receptor_antagonists	Nicotinic acetylcholine receptor antagonists	1	NONSIG
1.408546793	0.252102411	1.620558845	0.105354988	DL238	N2	10-Oct	Monepantel LY33414916	1.408546793	0.408546793	DL238	DMSO	Nicotinic_acetylcholine_receptor_antagonists	Nicotinic acetylcholine receptor antagonists	1	NONSIG
0.169779463	0.044573944	-18.62569169	4.10364E-69	JU775	N2	10-Oct	Monepantel LY33414916	0.169779463	-0.830220537	JU775	DMSO	Nicotinic_acetylcholine_receptor_antagonists	Nicotinic acetylcholine receptor antagonists	1	SIG
0.804369834	0.163896254	-1.193621947	0.232843824	MY16	N2	10-Oct	Monepantel LY33414916	0.804369834	-0.195630166	MY16	DMSO	Nicotinic_acetylcholine_receptor_antagonists	Nicotinic acetylcholine receptor antagonists	1	NONSIG
1.270791902	0.285349166	0.948984382	0.342833273	CB4856	N2	10-Oct	Pyrantel citrate	1.270791902	0.270791902	CB4856	DMSO	Nicotinic_acetylcholine_receptor_agonists	Nicotinic acetylcholine receptor agonists	1	NONSIG
0.40549814	0.11158876	-5.327614198	1.20236E-07	CX11314	N2	10-Oct	Pyrantel citrate	0.40549814	-0.59450186	CX11314	DMSO	Nicotinic_acetylcholine_receptor_agonists	Nicotinic acetylcholine receptor agonists	1	SIG
0.495575641	0.111735611	-4.514445788	7.01914E-06	DL238	N2	10-Oct	Pyrantel citrate	0.495575641	-0.504424359	DL238	DMSO	Nicotinic_acetylcholine_receptor_agonists	Nicotinic acetylcholine receptor agonists	1	SIG
0.632317271	0.155681961	-2.361755512	0.018359016	JU775	N2	10-Oct	Pyrantel citrate	0.632317271	-0.367682729	JU775	DMSO	Nicotinic_acetylcholine_receptor_agonists	Nicotinic acetylcholine receptor agonists	1	NONSIG
0.060794131	0.021091488	-44.53009136	0.000000000000000000000000000000000000000000000000000000000000000000000000000000000000000000000000000000000000000000000000000000000000000000000000000000000000000000000000000000000000000000000000000000000000000000000000000000000000000000000000000000000220332449735726	MY16	N2	10-Oct	Pyrantel citrate	0.060794131	-0.939205869	MY16	DMSO	Nicotinic_acetylcholine_receptor_agonists	Nicotinic acetylcholine receptor agonists	1	SIG
0.837095927	0.084039477	-1.938423198	0.052797959	CB4856	N2	10-Oct	Eprinomectin	0.837095927	-0.162904073	CB4856	DMSO	Macrocyclic_lactones	Macrocyclic lactones	1	NONSIG
0.841989919	0.076987379	-2.05241538	0.040338511	CX11314	N2	10-Oct	Eprinomectin	0.841989919	-0.158010081	CX11314	DMSO	Macrocyclic_lactones	Macrocyclic lactones	1	NONSIG
1.265966602	0.109343427	2.432396811	0.015139753	DL238	N2	10-Oct	Eprinomectin	1.265966602	0.265966602	DL238	DMSO	Macrocyclic_lactones	Macrocyclic lactones	1	NONSIG
0.937324955	0.082379371	-0.760809949	0.446915004	JU775	N2	10-Oct	Eprinomectin	0.937324955	-0.062675045	JU775	DMSO	Macrocyclic_lactones	Macrocyclic lactones	1	NONSIG
0.749270135	0.069324508	-3.616756481	0.000310281	MY16	N2	10-Oct	Eprinomectin	0.749270135	-0.250729865	MY16	DMSO	Macrocyclic_lactones	Macrocyclic lactones	1	SIG
0.861594651	0.091071152	-1.519749628	0.128769169	CB4856	N2	10-Oct	Selamectin	0.861594651	-0.138405349	CB4856	DMSO	Macrocyclic_lactones	Macrocyclic lactones	1	NONSIG
0.725290093	0.077240677	-3.556544506	0.000386581	CX11314	N2	10-Oct	Selamectin	0.725290093	-0.274709907	CX11314	DMSO	Macrocyclic_lactones	Macrocyclic lactones	1	SIG
0.955978263	0.079925134	-0.55078715	0.581855585	DL238	N2	10-Oct	Selamectin	0.955978263	-0.044021737	DL238	DMSO	Macrocyclic_lactones	Macrocyclic lactones	1	NONSIG
0.970056756	0.092731521	-0.32290255	0.746810742	JU775	N2	10-Oct	Selamectin	0.970056756	-0.029943244	JU775	DMSO	Macrocyclic_lactones	Macrocyclic lactones	1	NONSIG
0.454942962	0.059020387	-9.235063795	3.91933E-20	MY16	N2	10-Oct	Selamectin	0.454942962	-0.545057038	MY16	DMSO	Macrocyclic_lactones	Macrocyclic lactones	1	SIG
0.409873348	0.156715915	-3.76558215	0.00017194	CB4856	N2	10-Oct	Fenbendazole	0.409873348	-0.590126652	CB4856	DMSO	Benzimidazoles	Benzimidazoles	1	SIG
7.865371685	2.317245547	2.962729476	0.003092515	CX11314	N2	10-Oct	Fenbendazole	7.865371685	6.865371685	CX11314	DMSO	Benzimidazoles	Benzimidazoles	1	NONSIG
1.310835075	0.42592237	0.729792791	0.465619571	DL238	N2	10-Oct	Fenbendazole	1.310835075	0.310835075	DL238	DMSO	Benzimidazoles	Benzimidazoles	1	NONSIG
2.174321161	0.683798971	1.717348536	0.086101576	JU775	N2	10-Oct	Fenbendazole	2.174321161	1.174321161	JU775	DMSO	Benzimidazoles	Benzimidazoles	1	NONSIG
84.39146429	22.36315978	3.728966082	0.000198709	MY16	N2	10-Oct	Fenbendazole	84.39146429	83.39146429	MY16	DMSO	Benzimidazoles	Benzimidazoles	1	SIG
0.433789693	0.132317438	-4.279181307	2.01476E-05	CB4856	N2	10-Oct	Mebendazole	0.433789693	-0.566210307	CB4856	DMSO	Benzimidazoles	Benzimidazoles	1	SIG
3.134915007	0.790101017	2.702078546	0.006981316	CX11314	N2	10-Oct	Mebendazole	3.134915007	2.134915007	CX11314	DMSO	Benzimidazoles	Benzimidazoles	1	NONSIG
0.922094402	0.250062333	-0.311544712	0.755437016	DL238	N2	10-Oct	Mebendazole	0.922094402	-0.077905598	DL238	DMSO	Benzimidazoles	Benzimidazoles	1	NONSIG
0.793062036	0.230801347	-0.896606394	0.370096662	JU775	N2	10-Oct	Mebendazole	0.793062036	-0.206937964	JU775	DMSO	Benzimidazoles	Benzimidazoles	1	NONSIG
58.57762757	12.90454767	4.461809048	8.83691E-06	MY16	N2	10-Oct	Mebendazole	58.57762757	57.57762757	MY16	DMSO	Benzimidazoles	Benzimidazoles	1	SIG
0.795031762	0.078698127	-2.604486873	0.009306605	CB4856	N2	10-Oct	Thiabendazole	0.795031762	-0.204968238	CB4856	DMSO	Benzimidazoles	Benzimidazoles	1	NONSIG
0.651257049	0.07335734	-4.754029394	2.21714E-06	CX11314	N2	10-Oct	Thiabendazole	0.651257049	-0.348742951	CX11314	DMSO	Benzimidazoles	Benzimidazoles	1	SIG
0.334591819	0.037462387	-17.76203395	1.23461E-63	DL238	N2	10-Oct	Thiabendazole	0.334591819	-0.665408181	DL238	DMSO	Benzimidazoles	Benzimidazoles	1	SIG
0.301266785	0.035194638	-19.85339967	4.415E-77	JU775	N2	10-Oct	Thiabendazole	0.301266785	-0.698733215	JU775	DMSO	Benzimidazoles	Benzimidazoles	1	SIG
2.863627828	0.247453202	7.531233441	9.39256E-14	MY16	N2	10-Oct	Thiabendazole	2.863627828	1.863627828	MY16	DMSO	Benzimidazoles	Benzimidazoles	1	SIG
1.180839179	0.246996737	0.732152097	0.464173442	CB4856	N2	10-Oct	Albendazole	1.180839179	0.180839179	CB4856	DMSO	Benzimidazoles	Benzimidazoles	1	NONSIG
3.425410265	0.64765403	3.744916502	0.000186274	CX11314	N2	10-Oct	Albendazole	3.425410265	2.425410265	CX11314	DMSO	Benzimidazoles	Benzimidazoles	1	SIG
0.657869303	0.140236157	-2.439675353	0.014798835	DL238	N2	10-Oct	Albendazole	0.657869303	-0.342130697	DL238	DMSO	Benzimidazoles	Benzimidazoles	1	NONSIG
1.216126359	0.249629679	0.865787913	0.386724749	JU775	N2	10-Oct	Albendazole	1.216126359	0.216126359	JU775	DMSO	Benzimidazoles	Benzimidazoles	1	NONSIG
211.006766	33.26506624	6.313132355	3.45496E-10	MY16	N2	10-Oct	Albendazole	211.006766	210.006766	MY16	DMSO	Benzimidazoles	Benzimidazoles	1	SIG
11.40418087	14.06668292	0.739632857	0.459665325	CB4856	N2	10-Oct	Levamisole	11.40418087	10.40418087	CB4856	DMSO	Nicotinic_acetylcholine_receptor_agonists	Nicotinic acetylcholine receptor agonists	1	NONSIG
5.09679E-09	4.05619E-08	-24653685.48	0	CX11314	N2	10-Oct	Levamisole	5.09679E-09	-0.999999995	CX11314	DMSO	Nicotinic_acetylcholine_receptor_agonists	Nicotinic acetylcholine receptor agonists	1	SIG
25.73196766	28.82872243	0.857893294	0.391120165	DL238	N2	10-Oct	Levamisole	25.73196766	24.73196766	DL238	DMSO	Nicotinic_acetylcholine_receptor_agonists	Nicotinic acetylcholine receptor agonists	1	NONSIG
0.036705264	0.064989624	-14.82228504	4.01015E-46	JU775	N2	10-Oct	Levamisole	0.036705264	-0.963294736	JU775	DMSO	Nicotinic_acetylcholine_receptor_agonists	Nicotinic acetylcholine receptor agonists	1	SIG
1.080971898	1.506542392	0.053746843	0.957145675	MY16	N2	10-Oct	Levamisole	1.080971898	0.080971898	MY16	DMSO	Nicotinic_acetylcholine_receptor_agonists	Nicotinic acetylcholine receptor agonists	1	NONSIG
1.089444258	0.046083656	1.94091065	0.052490835	CB4856	N2	10-Oct	Abamectin	1.089444258	0.089444258	CB4856	DMSO	Macrocyclic_lactones	Macrocyclic lactones	1	NONSIG
0.698301985	0.047705261	-6.324208515	3.52203E-10	CX11314	N2	10-Oct	Abamectin	0.698301985	-0.301698015	CX11314	DMSO	Macrocyclic_lactones	Macrocyclic lactones	1	SIG
1.132372767	0.05255562	2.518717627	0.011900729	DL238	N2	10-Oct	Abamectin	1.132372767	0.132372767	DL238	DMSO	Macrocyclic_lactones	Macrocyclic lactones	1	NONSIG
0.838879008	0.043375671	-3.714547541	0.000212431	JU775	N2	10-Oct	Abamectin	0.838879008	-0.161120992	JU775	DMSO	Macrocyclic_lactones	Macrocyclic lactones	1	SIG
0.605067176	0.047937123	-8.238559083	4.37341E-16	MY16	N2	10-Oct	Abamectin	0.605067176	-0.394932824	MY16	DMSO	Macrocyclic_lactones	Macrocyclic lactones	1	SIG
0.978718253	0.041974068	-0.507021321	0.612210123	CB4856	N2	10-Oct	Ivermectin	0.978718253	-0.021281747	CB4856	DMSO	Macrocyclic_lactones	Macrocyclic lactones	1	NONSIG
0.845701593	0.044022011	-3.505028582	0.000469216	CX11314	N2	10-Oct	Ivermectin	0.845701593	-0.154298407	CX11314	DMSO	Macrocyclic_lactones	Macrocyclic lactones	1	NONSIG
1.094809654	0.046554816	2.036516553	0.041863801	DL238	N2	10-Oct	Ivermectin	1.094809654	0.094809654	DL238	DMSO	Macrocyclic_lactones	Macrocyclic lactones	1	NONSIG
0.873694627	0.039824564	-3.171544389	0.001545235	JU775	N2	10-Oct	Ivermectin	0.873694627	-0.126305373	JU775	DMSO	Macrocyclic_lactones	Macrocyclic lactones	1	NONSIG
0.842070792	0.03851015	-4.100976224	4.32196E-05	MY16	N2	10-Oct	Ivermectin	0.842070792	-0.157929208	MY16	DMSO	Macrocyclic_lactones	Macrocyclic lactones	1	SIG
1.040077258	0.036944486	1.084796744	0.278173295	CB4856	N2	10-Oct	Doramectin	1.040077258	0.040077258	CB4856	DMSO	Macrocyclic_lactones	Macrocyclic lactones	1	NONSIG
0.676028816	0.034135481	-9.490745996	3.94711E-21	CX11314	N2	10-Oct	Doramectin	0.676028816	-0.323971184	CX11314	DMSO	Macrocyclic_lactones	Macrocyclic lactones	1	SIG
0.899394719	0.031233045	-3.221116656	0.001302293	DL238	N2	10-Oct	Doramectin	0.899394719	-0.100605281	DL238	DMSO	Macrocyclic_lactones	Macrocyclic lactones	1	NONSIG
0.891915846	0.035886466	-3.011836109	0.002636983	JU775	N2	10-Oct	Doramectin	0.891915846	-0.108084154	JU775	DMSO	Macrocyclic_lactones	Macrocyclic lactones	1	NONSIG
0.712344451	0.032071509	-8.969192762	4.02778E-19	MY16	N2	10-Oct	Doramectin	0.712344451	-0.287655549	MY16	DMSO	Macrocyclic_lactones	Macrocyclic lactones	1	SIG
