# Supplementary material for: Variation in anthelmintic responses are driven by genetic differences among diverse C. elegans wild strains
Source: PLoS Pathog. 2023 Apr 3;19(4):e1011285. doi: 10.1371/journal.ppat.1011285 (PMC10101645; doi:10.1371/journal.ppat.1011285)
Supplement: S4 Table — (CSV) [file ppat.1011285.s004.csv]

Anthelmintic	strain1	strain2	Relative.Potency.Estimate	SE	t.value	p.value	p...0.05
Moxidectin	CB4856	CX11314	1.85815367062416	0.146946519104731	5.83990472079536	<< 0.00001	T
Moxidectin	CB4856	DL238	0.0194839770747968	0.0054602570460308	-179.573235226713	<< 0.00001	T
Moxidectin	CB4856	JU775	0.657525682707058	0.0674414678519065	-5.07809702548253	<< 0.00001	T
Moxidectin	CB4856	MY16	2.1998810223657	0.165617592752785	7.24488867651121	<< 0.00001	T
Moxidectin	CB4856	N2	0.784486044367579	0.0864975386610731	-2.49156171341335	0.012839	T
Moxidectin	CX11314	DL238	0.010485665089396	0.00293495070201685	-337.148536849571	<< 0.00001	T
Moxidectin	CX11314	JU775	0.353859690456167	0.0336051434151228	-19.2274230632523	<< 0.00001	T
Moxidectin	CX11314	MY16	1.18390693791582	0.0764215839146946	2.40647901411083	0.016243	T
Moxidectin	CX11314	N2	0.422185773313391	0.0437060070389637	-13.2204762190124	<< 0.00001	T
Moxidectin	DL238	JU775	33.7469952968477	9.69905556937606	3.37630762733678	0.000756	T
Moxidectin	DL238	MY16	112.907185936454	31.5351308038068	3.54865139557136	0.000401	T
Moxidectin	DL238	N2	40.2631373130867	11.286235876532	3.47885138522831	0.00052	T
Moxidectin	JU775	MY16	3.34569596324923	0.307520026861696	7.62778277300354	<< 0.00001	T
Moxidectin	JU775	N2	1.19308806484611	0.145705239073337	1.32519644505659	0.185334	F
Moxidectin	MY16	N2	0.356603851022798	0.0359918041165813	-17.8761850029294	<< 0.00001	T
Milbemycin	CB4856	CX11314	0.826774126415676	0.0719830650377324	-2.40648093400192	0.016219	T
Milbemycin	CB4856	DL238	0.0118753529914029	0.00270272514413434	-365.603083670236	<< 0.00001	T
Milbemycin	CB4856	JU775	0.51662609444296	0.0447308111361074	-10.8062852713809	<< 0.00001	T
Milbemycin	CB4856	MY16	2.30127847047487	0.300003567378919	4.33754332271421	0.000015	T
Milbemycin	CB4856	N2	1.04289079003594	0.095236248436342	0.450362028535899	0.65251	F
Milbemycin	CX11314	DL238	0.0143634792284638	0.00326741622363477	-301.656248641346	<< 0.00001	T
Milbemycin	CX11314	JU775	0.62486969286605	0.0530718966762445	-7.06834182735855	<< 0.00001	T
Milbemycin	CX11314	MY16	2.78344277711209	0.359497988754539	4.96092560431486	0.000001	T
Milbemycin	CX11314	N2	1.26139746844425	0.113253749101573	2.30806900891034	0.021121	T
Milbemycin	DL238	JU775	43.5040621375188	9.84655988005751	4.31664080199252	0.000017	T
Milbemycin	DL238	MY16	193.786110791054	47.9067593120897	4.0241943633704	0.00006	T
Milbemycin	DL238	N2	87.8197718241249	20.1075637418255	4.31776683335994	0.000017	T
Milbemycin	JU775	MY16	4.45443715528185	0.573258964370199	6.02596273235258	<< 0.00001	T
Milbemycin	JU775	N2	2.01865682212667	0.180295918437311	5.64991615426313	<< 0.00001	T
Milbemycin	MY16	N2	0.45317887574933	0.0598890807412527	-9.13056466191524	<< 0.00001	T
Emodepside	CB4856	CX11314	0.615089851892959	0.0454710727482594	-8.46494540029903	<< 0.00001	T
Emodepside	CB4856	DL238	0.725881271583658	0.0507269586865539	-5.4038076698062	<< 0.00001	T
Emodepside	CB4856	JU775	1.00827651854975	0.0665256174730588	0.124410999313126	0.901005	F
Emodepside	CB4856	MY16	0.716212040308118	0.0517298377366113	-5.48596268824237	<< 0.00001	T
Emodepside	CB4856	N2	0.628608325452763	0.0464497780896396	-7.99555325819895	<< 0.00001	T
Emodepside	CX11314	DL238	1.1801223339155	0.0909995960019784	1.97937509427606	0.047942	T
Emodepside	CX11314	JU775	1.63923452069115	0.122367273956746	5.22390096650437	<< 0.00001	T
Emodepside	CX11314	MY16	1.16440230334471	0.093050484747879	1.766807596867	0.077447	F
Emodepside	CX11314	N2	1.02197804681414	0.0828598846074575	0.265243512204456	0.790855	F
Emodepside	DL238	JU775	1.38903779174518	0.100434557732965	3.87354512756008	0.000112	T
Emodepside	DL238	MY16	0.986679321186447	0.0762308644064718	-0.174741279890596	0.861305	F
Emodepside	DL238	N2	0.865993310560729	0.0668652938266212	-2.00412922414944	0.045221	T
Emodepside	JU775	MY16	0.71033295641783	0.0507750394120525	-5.70491026568089	<< 0.00001	T
Emodepside	JU775	N2	0.623448343671557	0.0464337699234034	-8.10943537321216	<< 0.00001	T
Emodepside	MY16	N2	0.877684666097394	0.070005083546718	-1.74723502502471	0.080785	F
Closantel	CB4856	CX11314	1.48757762433951	0.10339197629953	4.71581685339858	0.000003	T
Closantel	CB4856	DL238	0.948065852539233	0.070048905512761	-0.741398414159465	0.458578	F
Closantel	CB4856	JU775	1.38746569030812	0.0998802935889772	3.87930067469165	0.00011	T
Closantel	CB4856	MY16	1.29061409434985	0.0923480800207054	3.14694246252542	0.001685	T
Closantel	CB4856	N2	1.29802757846122	0.0912190012775095	3.26716554980199	0.001113	T
Closantel	CX11314	DL238	0.637321936702415	0.0442903786577901	-8.18864219021065	<< 0.00001	T
Closantel	CX11314	JU775	0.932701371415263	0.0643496243988902	-1.04582783836571	0.295823	F
Closantel	CX11314	MY16	0.867594452372118	0.0587718522076165	-2.25287348712693	0.024423	T
Closantel	CX11314	N2	0.872578047170851	0.0585422176516293	-2.17658226730334	0.02968	T
Closantel	DL238	JU775	1.46346974378629	0.108398070767489	4.27562723676531	0.00002	T
Closantel	DL238	MY16	1.36131270933677	0.0969152847097655	3.72812926690353	0.000201	T
Closantel	DL238	N2	1.36913229707059	0.0988118459841969	3.73570894657328	0.000195	T
Closantel	JU775	MY16	0.930195321848458	0.0662192416894829	-1.0541449338679	0.292	F
Closantel	JU775	N2	0.935538505584931	0.0647722728059193	-0.995201984161005	0.319812	F
Closantel	MY16	N2	1.00574415244946	0.0697411302681594	0.0823639139109882	0.934369	F
Benomyl	CB4856	CX11314	0.799775381496647	0.0357742717862785	-5.59688872772949	<< 0.00001	T
Benomyl	CB4856	DL238	0.895288210959293	0.0377120437411986	-2.77661401114452	0.005565	T
Benomyl	CB4856	JU775	0.970324972038565	0.044053828744952	-0.673608374274055	0.500669	F
Benomyl	CB4856	MY16	0.239059974349616	0.0175852689066694	-43.2714466687392	<< 0.00001	T
Benomyl	CB4856	N2	0.824826081693286	0.0355027580138375	-4.93409323969812	0.000001	T
Benomyl	CX11314	DL238	1.11942456803798	0.0482022613155539	2.47757189763714	0.013343	T
Benomyl	CX11314	JU775	1.21324686216618	0.0559903110730488	3.80863863906672	0.000146	T
Benomyl	CX11314	MY16	0.298908893522398	0.0221020250711787	-31.7206728442197	<< 0.00001	T
Benomyl	CX11314	N2	1.03132216966939	0.0452592878007861	0.692060595545796	0.489012	F
Benomyl	DL238	JU775	1.0838129667751	0.0473835475347769	1.76882000474085	0.077138	F
Benomyl	DL238	MY16	0.267020129856804	0.0193381670511611	-37.9032753313188	<< 0.00001	T
Benomyl	DL238	N2	0.921296708251629	0.0379865690566626	-2.07187155099409	0.038457	T
Benomyl	JU775	MY16	0.246371041907097	0.0184805151218127	-40.7796510608835	<< 0.00001	T
Benomyl	JU775	N2	0.850051380168441	0.0378703757280633	-3.95952289748321	0.000079	T
Benomyl	MY16	N2	3.45028934240162	0.253058332118941	9.68270565084555	<< 0.00001	T
Morantel	CB4856	CX11314	3.35856130853994	0.545658117484253	4.32241587354009	0.000017	T
Morantel	CB4856	DL238	2.21521412912228	0.255721399504397	4.75210182439731	0.000002	T
Morantel	CB4856	JU775	1.53061237775078	0.167007754358173	3.17717210072055	0.00153	T
Morantel	CB4856	MY16	2.95329411085254	0.391198728751764	4.99309933108706	0.000001	T
Morantel	CB4856	N2	1.43700159280501	0.13971046302263	3.12790884340724	0.001808	T
Morantel	CX11314	DL238	0.659572336371997	0.113840048114787	-2.99040337091868	0.00285	T
Morantel	CX11314	JU775	0.455734535456844	0.0763391263780963	-7.12957418254292	<< 0.00001	T
Morantel	CX11314	MY16	0.879333095198559	0.160584797676184	-0.751421719537633	0.452565	F
Morantel	CX11314	N2	0.427862248383285	0.0687243642384401	-8.32510795780773	<< 0.00001	T
Morantel	DL238	JU775	0.690954593340935	0.0852373881807192	-3.62570244414142	0.000302	T
Morantel	DL238	MY16	1.33318674345162	0.192835203877737	1.72783152013503	0.084309	F
Morantel	DL238	N2	0.64869647313706	0.0735109728468829	-4.77892637327322	0.000002	T
Morantel	JU775	MY16	1.92948531828312	0.267067469120423	3.48033896207707	0.000521	T
Morantel	JU775	N2	0.938840959143861	0.0991359754859475	-0.616920755117886	0.537419	F
Morantel	MY16	N2	0.486575850175037	0.0632800402954316	-8.11352438190576	<< 0.00001	T
Derquantel	CB4856	CX11314	0.993537828389292	0.125132197554995	-0.0516427565165061	0.958825	F
Derquantel	CB4856	DL238	1.03406126764994	0.128804786898699	0.264441007745512	0.791504	F
Derquantel	CB4856	JU775	1.20581451211021	0.15845335051553	1.29889656129446	0.194328	F
Derquantel	CB4856	MY16	1.0050580356618	0.134070199350702	0.0377267706492592	0.969914	F
Derquantel	CB4856	N2	0.767191005237678	0.0991568419770107	-2.34788633966679	0.019106	T
Derquantel	CX11314	DL238	1.04078701193123	0.123796242537404	0.329468900632504	0.741882	F
Derquantel	CX11314	JU775	1.21365737433979	0.15572002577211	1.37206100037815	0.170403	F
Derquantel	CX11314	MY16	1.0115951370379	0.130998745905485	0.0885133438320612	0.929489	F
Derquantel	CX11314	N2	0.772180971188019	0.0973421585824059	-2.34039425599052	0.019491	T
Derquantel	DL238	JU775	1.16609581059989	0.147158205990032	1.12868874340004	0.259344	F
Derquantel	DL238	MY16	0.971952114545352	0.124600819097918	-0.225101934784283	0.821954	F
Derquantel	DL238	N2	0.741920260664281	0.0918653425621889	-2.80932647870997	0.005077	T
Derquantel	JU775	MY16	0.83350965307502	0.11187948348909	-1.48812223414684	0.137086	F
Derquantel	JU775	N2	0.636242968991204	0.0826408478404436	-4.40166141217609	0.000012	T
Derquantel	MY16	N2	0.763330054599786	0.10104298891485	-2.34226983922316	0.019394	T
Niridazole	CB4856	CX11314	0.806713483928208	0.0485528390710007	-3.98095188191038	0.000074	T
Niridazole	CB4856	DL238	0.659789076238885	0.0471124151490346	-7.22125840258661	<< 0.00001	T
Niridazole	CB4856	JU775	0.969233442932967	0.0561345401512844	-0.548086026608853	0.583759	F
Niridazole	CB4856	MY16	0.901073334503008	0.0509799989733802	-1.94049955843758	0.05261	F
Niridazole	CB4856	N2	0.821006096960929	0.0485008397893668	-3.69053203648472	0.000236	T
Niridazole	CX11314	DL238	0.817872874798262	0.0595548263939852	-3.05814215621879	0.002288	T
Niridazole	CX11314	JU775	1.20145933127755	0.0754361571230843	2.67059377042288	0.007699	T
Niridazole	CX11314	MY16	1.1169682327799	0.069604332130146	1.68047345905417	0.093189	F
Niridazole	CX11314	N2	1.0177170870668	0.0639876379870677	0.276882967150392	0.781929	F
Niridazole	DL238	JU775	1.46900498634816	0.106863752748524	4.38881261686402	0.000013	T
Niridazole	DL238	MY16	1.36569908013567	0.0994642959485384	3.67668696237368	0.000249	T
Niridazole	DL238	N2	1.24434630176216	0.0898107326592237	2.72068041900186	0.006632	T
Niridazole	JU775	MY16	0.929676272597753	0.0561658159189822	-1.25207345876872	0.210846	F
Niridazole	JU775	N2	0.847067445874038	0.0523673560522125	-2.92037951989559	0.003577	T
Niridazole	MY16	N2	0.911142373793316	0.055836953860947	-1.59137667910699	0.111852	F
Diethylcarbamazine	CB4856	CX11314	1.16567107556436	0.0778766214235011	2.12735314573324	0.033573	T
Diethylcarbamazine	CB4856	DL238	1.06158555368853	0.0689535131153593	0.893145989320281	0.371939	F
Diethylcarbamazine	CB4856	JU775	1.0824513280869	0.076954691359985	1.07142692186497	0.28417	F
Diethylcarbamazine	CB4856	MY16	1.40298418201635	0.0919269248141185	4.38374483679522	0.000013	T
Diethylcarbamazine	CB4856	N2	1.03969676246242	0.0713658929844864	0.556242776518551	0.578138	F
Diethylcarbamazine	CX11314	DL238	0.910707639523918	0.0559451574962293	-1.59606951651	0.110709	F
Diethylcarbamazine	CX11314	JU775	0.928607864412203	0.063538807461554	-1.12359892229635	0.261384	F
Diethylcarbamazine	CX11314	MY16	1.20358496614244	0.0717011741469969	2.83935330996204	0.004589	T
Diethylcarbamazine	CX11314	N2	0.891929794139436	0.0585923350213722	-1.84444272140962	0.065339	F
Diethylcarbamazine	DL238	JU775	1.01965529233689	0.0680732586503805	0.288737350415998	0.772827	F
Diethylcarbamazine	DL238	MY16	1.3215931369277	0.0765483689912971	4.20117555952456	0.000028	T
Diethylcarbamazine	DL238	N2	0.979381038909152	0.0626042396138559	-0.32935406959698	0.741939	F
Diethylcarbamazine	JU775	MY16	1.29611756724061	0.0855887675329974	3.45977136691966	0.000558	T
Diethylcarbamazine	JU775	N2	0.960502089548872	0.0677483021581481	-0.583009598660149	0.559985	F
Diethylcarbamazine	MY16	N2	0.741060929830424	0.0466246544904431	-5.55369413456247	<< 0.00001	T
Cry5B	CB4856	CX11314	0.66808423163637	0.059776755192928	-5.55258925132988	<< 0.00001	T
Cry5B	CB4856	DL238	1.0969592108458	0.103108982130472	0.940356590108822	0.347208	F
Cry5B	CB4856	JU775	0.514158074059636	0.0451406196602619	-10.7628545996248	<< 0.00001	T
Cry5B	CB4856	MY16	0.948117025755762	0.0880931677302359	-0.588955711107094	0.555993	F
Cry5B	CB4856	N2	0.661393426391427	0.0553274455186568	-6.12004712009327	<< 0.00001	T
Cry5B	CX11314	DL238	1.64194746545502	0.14590676069039	4.39971021505449	0.000012	T
Cry5B	CX11314	JU775	0.769600672658123	0.0633471556301877	-3.63709033262548	0.000286	T
Cry5B	CX11314	MY16	1.41915791581174	0.124296081646985	3.37225365641213	0.000767	T
Cry5B	CX11314	N2	0.989985087316677	0.0771607549353058	-0.129792829161921	0.89675	F
Cry5B	DL238	JU775	0.468712117074251	0.0409225605318005	-12.9827624669989	<< 0.00001	T
Cry5B	DL238	MY16	0.864313838091322	0.0798774481216934	-1.69867922798385	0.089617	F
Cry5B	DL238	N2	0.602933472687161	0.0501780408547004	-7.9131532548793	<< 0.00001	T
Cry5B	JU775	MY16	1.84401854913941	0.158915548676302	5.31111370894618	<< 0.00001	T
Cry5B	JU775	N2	1.28636203486851	0.0980635892569316	2.92016677176916	0.003558	T
Cry5B	MY16	N2	0.697586277246965	0.0571493802257847	-5.2916360870103	<< 0.00001	T
Praziquantel	CB4856	CX11314	0.364369124898251	0.0606784835224062	-10.4753915754509	<< 0.00001	T
Praziquantel	CB4856	DL238	0.740728747519564	0.0554317472811809	-4.6773061503053	0.000003	T
Praziquantel	CB4856	JU775	0.685462896268412	0.0584490097826452	-5.3813931989825	<< 0.00001	T
Praziquantel	CB4856	MY16	1.06263714904322	0.0720374079285967	0.869508646192592	0.384781	F
Praziquantel	CB4856	N2	0.547157754483399	0.0516196584365225	-8.77267032042585	<< 0.00001	T
Praziquantel	CX11314	DL238	2.03290755693532	0.334465261561853	3.08823568735344	0.00207	T
Praziquantel	CX11314	JU775	1.88123210620501	0.314824849425059	2.79911864585764	0.005225	T
Praziquantel	CX11314	MY16	2.9163753908621	0.485760849718988	3.94510054066877	0.000085	T
Praziquantel	CX11314	N2	1.50165784391362	0.25280985307026	1.98432868743529	0.047497	T
Praziquantel	DL238	JU775	0.925389892809996	0.0805247068766381	-0.926549255302534	0.354388	F
Praziquantel	DL238	MY16	1.43458337833061	0.106764654130356	4.07047989683927	0.000051	T
Praziquantel	DL238	N2	0.73867492832651	0.0695606858167335	-3.75679262797931	0.000182	T
Praziquantel	JU775	MY16	1.55024751132133	0.131815002357305	4.1743921517355	0.000033	T
Praziquantel	JU775	N2	0.798231031120822	0.080253680164611	-2.51413976861027	0.012091	T
Praziquantel	MY16	N2	0.514905539464766	0.0485673929211811	-9.98806877121205	<< 0.00001	T
Piperazine	CB4856	CX11314	0.795271807582493	0.0790447460342856	-2.59002909983045	0.009704	T
Piperazine	CB4856	DL238	0.66752863596832	0.0667718918283838	-4.97921138562606	0.000001	T
Piperazine	CB4856	JU775	0.444760061806902	0.0668783422457073	-8.30223835622565	<< 0.00001	T
Piperazine	CB4856	MY16	0.936787655224575	0.09549324610062	-0.661956183883608	0.508117	F
Piperazine	CB4856	N2	0.642692190869053	0.0626758471544155	-5.70088519506792	<< 0.00001	T
Piperazine	CX11314	DL238	0.839371683497126	0.081200165899152	-1.97817719612013	0.04812	T
Piperazine	CX11314	JU775	0.559255411252294	0.0818481532715043	-5.38490572029989	<< 0.00001	T
Piperazine	CX11314	MY16	1.17794651626375	0.117060133335412	1.52012910965926	0.128722	F
Piperazine	CX11314	N2	0.808141549519706	0.0761492736991991	-2.51950466708538	0.011871	T
Piperazine	DL238	JU775	0.666278625128541	0.0957919725220155	-3.48381358150612	0.000511	T
Piperazine	DL238	MY16	1.40336699393528	0.140234734420101	2.87637007766499	0.004089	T
Piperazine	DL238	N2	0.962793438721564	0.0905264624368156	-0.411002045997381	0.681139	F
Piperazine	JU775	MY16	2.10627647504756	0.315786024614302	3.50324710030708	0.000475	T
Piperazine	JU775	N2	1.44503125630935	0.206040973188594	2.15991629927901	0.030962	T
Piperazine	MY16	N2	0.686059628651897	0.0668474893928182	-4.69636742082092	0.000003	T
Oxamniquine	CB4856	CX11314	1.20867980558242	0.0984331103086622	2.12001637384057	0.034277	T
Oxamniquine	CB4856	DL238	1.05713542951211	0.09406038134304	0.607433530422712	0.543716	F
Oxamniquine	CB4856	JU775	1.15664349172884	0.0995188855252066	1.57400769614895	0.115836	F
Oxamniquine	CB4856	MY16	1.08158165060554	0.0938892110980063	0.868914006747573	0.385125	F
Oxamniquine	CB4856	N2	0.613729104284848	0.184948965963601	-2.08852692796981	0.03703	T
Oxamniquine	CX11314	DL238	0.874619915572027	0.0625850408789291	-2.00335547707831	0.045437	T
Oxamniquine	CX11314	JU775	0.956947808995202	0.0637949999783177	-0.674852120376684	0.499942	F
Oxamniquine	CX11314	MY16	0.894845471571656	0.0609565816938272	-1.72507259275977	0.084856	F
Oxamniquine	CX11314	N2	0.50776814624541	0.153814832477421	-3.20015856615679	0.001421	T
Oxamniquine	DL238	JU775	1.09412990941251	0.083992854454444	1.12068949226588	0.262718	F
Oxamniquine	DL238	MY16	1.02312496621621	0.0798345288001818	0.289661210052247	0.772142	F
Oxamniquine	DL238	N2	0.580558637191922	0.175032770516007	-2.39635904506076	0.016761	T
Oxamniquine	JU775	MY16	0.935103736233272	0.0692635515730215	-0.936946811026737	0.349036	F
Oxamniquine	JU775	N2	0.530612162410998	0.160643573824141	-2.92192103558932	0.003565	T
Oxamniquine	MY16	N2	0.567436683066178	0.171220677232876	-2.52634976058117	0.011695	T
Monepantel LY3348298	CB4856	CX11314	0.986040645597371	0.0962052618794323	-0.14509969756252	0.884656	F
Monepantel LY3348298	CB4856	DL238	0.977434390550316	0.0966235768266083	-0.233541441859244	0.81538	F
Monepantel LY3348298	CB4856	JU775	1.91112236083184	0.190865674889549	4.77363130567659	0.000002	T
Monepantel LY3348298	CB4856	MY16	1.38555440227056	0.134425698064709	2.86815994130049	0.004199	T
Monepantel LY3348298	CB4856	N2	0.869635492372131	0.0838869723638995	-1.55404950201744	0.12043	F
Monepantel LY3348298	CX11314	DL238	0.991271906401139	0.0928876499242342	-0.0939639834356869	0.925153	F
Monepantel LY3348298	CX11314	JU775	1.93817807548291	0.18230155310832	5.14629776590806	<< 0.00001	T
Monepantel LY3348298	CX11314	MY16	1.40516966360058	0.12555335961719	3.22707146058004	0.001284	T
Monepantel LY3348298	CX11314	N2	0.881946901737789	0.0778632603241145	-1.51615919717209	0.129737	F
Monepantel LY3348298	DL238	JU775	1.95524362484917	0.190006968415507	5.02741364074736	0.000001	T
Monepantel LY3348298	DL238	MY16	1.41754210376254	0.132820255611353	3.14366285353581	0.001708	T
Monepantel LY3348298	DL238	N2	0.889712394795632	0.0830669223192688	-1.32769581591667	0.184526	F
Monepantel LY3348298	JU775	MY16	0.724995128866303	0.0685621704636665	-4.01102924942308	0.000064	T
Monepantel LY3348298	JU775	N2	0.455039148824364	0.0426428850950343	-12.7796430743636	<< 0.00001	T
Monepantel LY3348298	MY16	N2	0.62764442229553	0.0564624457938255	-6.59474757902162	<< 0.00001	T
Monepantel LY33414916	CB4856	CX11314	0.865953294252632	0.0601211553929543	-2.22960960865162	0.025944	T
Monepantel LY33414916	CB4856	DL238	0.779388183126164	0.0505632563154841	-4.36308562679097	0.000014	T
Monepantel LY33414916	CB4856	JU775	1.38657841197938	0.0931518722510127	4.14998005555571	0.000035	T
Monepantel LY33414916	CB4856	MY16	0.940168494175421	0.063361159629827	-0.944293099654911	0.345195	F
Monepantel LY33414916	CB4856	N2	0.877694670390369	0.057544918383898	-2.12538887958271	0.033742	T
Monepantel LY33414916	CX11314	DL238	0.900034895991499	0.0586884661303897	-1.70331771470064	0.088748	F
Monepantel LY33414916	CX11314	JU775	1.60121616394574	0.107920848622437	5.57089915081291	<< 0.00001	T
Monepantel LY33414916	CX11314	MY16	1.08570346739871	0.07260231866356	1.18045083099707	0.238037	F
Monepantel LY33414916	CX11314	N2	1.01355890232841	0.0669057915065324	0.202656631408158	0.839435	F
Monepantel LY33414916	DL238	JU775	1.7790600909777	0.112670353104765	6.91450829352865	<< 0.00001	T
Monepantel LY33414916	DL238	MY16	1.20629041410964	0.0763915340547102	2.70043554776502	0.007015	T
Monepantel LY33414916	DL238	N2	1.12613289422723	0.0695337044431797	1.81398208591491	0.069911	F
Monepantel LY33414916	JU775	MY16	0.678049280194191	0.0444839560379443	-7.23745701778836	<< 0.00001	T
Monepantel LY33414916	JU775	N2	0.632993174282468	0.0405594266761863	-9.04861966239314	<< 0.00001	T
Monepantel LY33414916	MY16	N2	0.933550396368211	0.0598570166418233	-1.11013891703649	0.267145	F
Pyrantel citrate	CB4856	CX11314	1.36381532798065	0.106321447389287	3.42184325847795	0.000644	T
Pyrantel citrate	CB4856	DL238	1.29992315372523	0.0913605301923733	3.28285259612322	0.001059	T
Pyrantel citrate	CB4856	JU775	1.22231398095962	0.0921565522329633	2.41235132579208	0.01601	T
Pyrantel citrate	CB4856	MY16	1.96820724932811	0.145469202871756	6.65575414049442	<< 0.00001	T
Pyrantel citrate	CB4856	N2	1.07632529191149	0.0755223944993001	1.01063124941307	0.312411	F
Pyrantel citrate	CX11314	DL238	0.953151887249994	0.0652443542962083	-0.718040867372466	0.472882	F
Pyrantel citrate	CX11314	JU775	0.896245962251685	0.0667471957303132	-1.55443291082258	0.120364	F
Pyrantel citrate	CX11314	MY16	1.44316258143422	0.103390723598866	4.28628958197058	0.00002	T
Pyrantel citrate	CX11314	N2	0.789201638835639	0.0541822876579037	-3.8905400690222	0.000106	T
Pyrantel citrate	DL238	JU775	0.940297107145754	0.0624706548684713	-0.955695005598192	0.339433	F
Pyrantel citrate	DL238	MY16	1.51409507838041	0.0957242360115712	5.37058429297122	<< 0.00001	T
Pyrantel citrate	DL238	N2	0.827991476901567	0.0494089229720263	-3.48132508769354	0.000518	T
Pyrantel citrate	JU775	MY16	1.610230497227	0.112141628942188	5.44160543219491	<< 0.00001	T
Pyrantel citrate	JU775	N2	0.880563675682161	0.0587139068079958	-2.0342084322274	0.042166	T
Pyrantel citrate	MY16	N2	0.546855668923544	0.0347866711556952	-13.0263780931585	<< 0.00001	T
Eprinomectin	CB4856	CX11314	0.993758121831795	0.10840495976973	-0.0575792674197132	0.954093	F
Eprinomectin	CB4856	DL238	0.557075801406923	0.0710535155447052	-6.23367042710785	<< 0.00001	T
Eprinomectin	CB4856	JU775	0.878905867092884	0.097423187787237	-1.242970340609	0.214113	F
Eprinomectin	CB4856	MY16	1.11868249483563	0.117887264217621	1.0067456872741	0.314253	F
Eprinomectin	CB4856	N2	0.809600404892483	0.0959324272745084	-1.9847261298069	0.047395	T
Eprinomectin	CX11314	DL238	0.560574841270293	0.0614696947651534	-7.14864715708354	<< 0.00001	T
Eprinomectin	CX11314	JU775	0.884426348609656	0.0884098991195618	-1.30724785958694	0.191371	F
Eprinomectin	CX11314	MY16	1.12570903347543	0.105547509524052	1.19101847160862	0.233874	F
Eprinomectin	CX11314	N2	0.814685572984446	0.0905245021848956	-2.04711898483629	0.040856	T
Eprinomectin	DL238	JU775	1.57771323915554	0.182930916703447	3.15809514086719	0.001626	T
Eprinomectin	DL238	MY16	2.00813334919654	0.221971660880026	4.54172098005533	0.000006	T
Eprinomectin	DL238	N2	1.45330384634873	0.191510927003202	2.36698685261521	0.018086	T
Eprinomectin	JU775	MY16	1.27281263753062	0.123062174734791	2.21686832788835	0.026813	T
Eprinomectin	JU775	N2	0.921145750875871	0.103459096351423	-0.762178019188202	0.446098	F
Eprinomectin	MY16	N2	0.723708834839181	0.0774469820210184	-3.56748782135676	0.000374	T
Selamectin	CB4856	CX11314	1.22149007129935	0.172496377119936	1.28402738073362	0.199316	F
Selamectin	CB4856	DL238	0.866305555353574	0.120925732174954	-1.10559135960407	0.269068	F
Selamectin	CB4856	JU775	0.847502973383079	0.130466014743692	-1.16886399049216	0.242631	F
Selamectin	CB4856	MY16	1.8213446891146	0.243617957240394	3.37144559628715	0.000765	T
Selamectin	CB4856	N2	0.80840346023146	0.119921410253213	-1.59768417802947	0.110308	F
Selamectin	CX11314	DL238	0.709220300441778	0.0879347081488693	-3.30676823383487	0.000964	T
Selamectin	CX11314	JU775	0.693827148739371	0.0983014318079144	-3.11463267248136	0.001874	T
Selamectin	CX11314	MY16	1.49108431735115	0.179614747476653	2.73409797497271	0.006323	T
Selamectin	CX11314	N2	0.661817463134618	0.089187171593419	-3.79182937213288	0.000155	T
Selamectin	DL238	JU775	0.978295669634924	0.135682527568988	-0.15996407757101	0.872929	F
Selamectin	DL238	MY16	2.10242757634312	0.250381578483925	4.40298996043714	0.000011	T
Selamectin	DL238	N2	0.933162041078587	0.120513022307885	-0.554611921943644	0.579237	F
Selamectin	JU775	MY16	2.14907173935228	0.290653023528257	3.95341402406077	0.00008	T
Selamectin	JU775	N2	0.953865043097676	0.141308614450873	-0.326483683118715	0.744101	F
Selamectin	MY16	N2	0.443849791345341	0.0573152624547646	-9.70335273424934	<< 0.00001	T
Fenbendazole	CB4856	CX11314	0.580663060765742	0.0353918691115952	-11.8483976619611	<< 0.00001	T
Fenbendazole	CB4856	DL238	0.834987483367907	0.0482156816275264	-3.42238274067844	0.000636	T
Fenbendazole	CB4856	JU775	0.763159699589541	0.0445274818836213	-5.31896910383284	<< 0.00001	T
Fenbendazole	CB4856	MY16	0.24384581612655	0.0187711389008258	-40.2828079781662	<< 0.00001	T
Fenbendazole	CB4856	N2	0.873404917752441	0.0499386254551593	-2.53501335076254	0.011335	T
Fenbendazole	CX11314	DL238	1.43798967040676	0.0833222002437881	5.25657830836516	<< 0.00001	T
Fenbendazole	CX11314	JU775	1.31429007828246	0.0766848076137214	4.09846602035715	0.000044	T
Fenbendazole	CX11314	MY16	0.419943737776226	0.0322952271815673	-17.9610522311125	<< 0.00001	T
Fenbendazole	CX11314	N2	1.50415099007788	0.0861711553705462	5.85057712073103	<< 0.00001	T
Fenbendazole	DL238	JU775	0.913977412585097	0.0504613806434054	-1.70472124064138	0.088433	F
Fenbendazole	DL238	MY16	0.292035295119637	0.0218312264537419	-32.4289936884887	<< 0.00001	T
Fenbendazole	DL238	N2	1.04600959313735	0.0564869285789361	0.814517522811513	0.415465	F
Fenbendazole	JU775	MY16	0.319521348228555	0.0239607909189678	-28.3996740371689	<< 0.00001	T
Fenbendazole	JU775	N2	1.14445890974352	0.0624134277353826	2.31454856727294	0.020759	T
Fenbendazole	MY16	N2	3.58179168962721	0.266182306282509	9.69933623945334	<< 0.00001	T
Mebendazole	CB4856	CX11314	0.689565866078806	0.0363926227116889	-8.53013909935889	<< 0.00001	T
Mebendazole	CB4856	DL238	0.881638750725656	0.0447287257444621	-2.64620212859514	0.008239	T
Mebendazole	CB4856	JU775	0.905299794413277	0.0483288282948347	-1.95949723856319	0.05027	F
Mebendazole	CB4856	MY16	0.230027528004379	0.018869491646755	-40.8051518509263	<< 0.00001	T
Mebendazole	CB4856	N2	0.868908129998662	0.044069354588356	-2.9746718831225	0.002988	T
Mebendazole	CX11314	DL238	1.27854175227534	0.0649552295538061	4.2882113447787	0.000019	T
Mebendazole	CX11314	JU775	1.31285470895077	0.0700302722601598	4.4674210002858	0.000009	T
Mebendazole	CX11314	MY16	0.3335831126799	0.0272941233894254	-24.4161308209771	<< 0.00001	T
Mebendazole	CX11314	N2	1.26007996152663	0.0639033105934901	4.06989808683133	0.00005	T
Mebendazole	DL238	JU775	1.02683757226885	0.0527978915996512	0.508307651228816	0.611325	F
Mebendazole	DL238	MY16	0.260909048989792	0.0210789104053475	-35.0630529186512	<< 0.00001	T
Mebendazole	DL238	N2	0.985560275434223	0.0479258742831455	-0.301292877422904	0.76324	F
Mebendazole	JU775	MY16	0.254089893120389	0.0209213905775521	-35.652988940417	<< 0.00001	T
Mebendazole	JU775	N2	0.959801532443515	0.0492928880372016	-0.815502380914409	0.414936	F
Mebendazole	MY16	N2	3.77740932807885	0.305091148580449	9.10353951926102	<< 0.00001	T
Thiabendazole	CB4856	CX11314	1.08360279970678	0.0501134257622137	1.66827149481803	0.095504	F
Thiabendazole	CB4856	DL238	1.36272623176195	0.05556813171749	6.5275945141734	<< 0.00001	T
Thiabendazole	CB4856	JU775	1.40669706850304	0.058350402993857	6.96991019146612	<< 0.00001	T
Thiabendazole	CB4856	MY16	0.462928033738919	0.0266035585826587	-20.1879746497962	<< 0.00001	T
Thiabendazole	CB4856	N2	0.903867712084116	0.039366341930201	-2.44199189465793	0.01474	T
Thiabendazole	CX11314	DL238	1.25758832676577	0.0559135581585431	4.60690278439044	0.000004	T
Thiabendazole	CX11314	JU775	1.29816669805918	0.0584040176619451	5.10524292669448	<< 0.00001	T
Thiabendazole	CX11314	MY16	0.427211921069405	0.0256618308291282	-22.3206240717804	<< 0.00001	T
Thiabendazole	CX11314	N2	0.834131946067969	0.0389034972185914	-4.26357694785252	0.000022	T
Thiabendazole	DL238	JU775	1.03226681611921	0.0402632380227343	0.801396452540423	0.423049	F
Thiabendazole	DL238	MY16	0.339707288925062	0.0190870294800781	-34.5937911273262	<< 0.00001	T
Thiabendazole	DL238	N2	0.66327901453504	0.0275607063109836	-12.2174294688075	<< 0.00001	T
Thiabendazole	JU775	MY16	0.329088646094608	0.0187246651080659	-35.830352640934	<< 0.00001	T
Thiabendazole	JU775	N2	0.642546097750799	0.0270894012481884	-13.1953415645577	<< 0.00001	T
Thiabendazole	MY16	N2	1.95250156872953	0.113309207357813	8.40621509002067	<< 0.00001	T
Albendazole	CB4856	CX11314	0.803162985368022	0.032033915381253	-6.14464427121423	<< 0.00001	T
Albendazole	CB4856	DL238	1.10811741631617	0.0428593127796547	2.52261199035111	0.011736	T
Albendazole	CB4856	JU775	0.994557789072142	0.0391996777012816	-0.138833052897268	0.889598	F
Albendazole	CB4856	MY16	0.0415636424324469	0.0112206605699319	-85.4171063810527	<< 0.00001	T
Albendazole	CB4856	N2	1.03072246821197	0.0393066907029472	0.781609127162329	0.43455	F
Albendazole	CX11314	DL238	1.3796918390212	0.053163223589418	7.14200180849791	<< 0.00001	T
Albendazole	CX11314	JU775	1.23830132512446	0.048530046961086	4.91038727647526	0.000001	T
Albendazole	CX11314	MY16	0.0517499476316153	0.0141044132448186	-67.2307338071461	<< 0.00001	T
Albendazole	CX11314	N2	1.28332914612552	0.0487186454096138	5.81562035937914	<< 0.00001	T
Albendazole	DL238	JU775	0.897520221619166	0.0341640120054834	-2.9996412120563	0.002741	T
Albendazole	DL238	MY16	0.0375083378534212	0.0101445831712833	-94.8773986959999	<< 0.00001	T
Albendazole	DL238	N2	0.930156365232948	0.0341809765883523	-2.04334813508084	0.041167	T
Albendazole	JU775	MY16	0.0417910782954333	0.0113406311386376	-84.4934386799638	<< 0.00001	T
Albendazole	JU775	N2	1.03636257192613	0.0388631942224192	0.935655770290567	0.349579	F
Albendazole	MY16	N2	24.7986559379918	6.712248958169	3.54555620423289	0.000402	T
Levamisole	CB4856	CX11314	4.18752658680909	1.23363643866336	2.58384600755047	0.009886	T
Levamisole	CB4856	DL238	0.879515694103607	0.10095243036539	-1.19347603084253	0.232915	F
Levamisole	CB4856	JU775	1.84968811436915	0.301822111559248	2.81519504975815	0.004953	T
Levamisole	CB4856	MY16	1.34884670126282	0.229213867100258	1.52192668653086	0.128287	F
Levamisole	CB4856	N2	1.36037472152379	0.19954329294705	1.80599766697954	0.071165	F
Levamisole	CX11314	DL238	0.210032265078417	0.0606047410900307	-13.0347514190029	<< 0.00001	T
Levamisole	CX11314	JU775	0.441713760145608	0.133718749894411	-4.17507821674398	0.000032	T
Levamisole	CX11314	MY16	0.322110599968906	0.0982271362637351	-6.90124364626689	<< 0.00001	T
Levamisole	CX11314	N2	0.32486354255255	0.0954568814072329	-7.07268504370283	<< 0.00001	T
Levamisole	DL238	JU775	2.10307573448627	0.315826496613062	3.49266368184971	0.000495	T
Levamisole	DL238	MY16	1.53362436884944	0.23865443915477	2.23597084864354	0.025534	T
Levamisole	DL238	N2	1.54673160540957	0.202423683492928	2.70092706532867	0.007011	T
Levamisole	JU775	MY16	0.729229263454968	0.126795042479035	-2.13549939533167	0.032919	T
Levamisole	JU775	N2	0.735461676460929	0.114136930354514	-2.31772768653759	0.020629	T
Levamisole	MY16	N2	1.00854657556724	0.153838578847429	0.0555554765993889	0.955705	F
Abamectin	CB4856	CX11314	2.03622449706823	0.20315593145979	5.10063619419023	<< 0.00001	T
Abamectin	CB4856	DL238	0.909959349701301	0.100607601876587	-0.89496865663441	0.370974	F
Abamectin	CB4856	JU775	1.60890616929412	0.150420478674037	4.04802706826663	0.000055	T
Abamectin	CB4856	MY16	2.37011196658326	0.2411639580546	5.68124680667693	<< 0.00001	T
Abamectin	CB4856	N2	1.19958790822586	0.109114846948471	1.8291544533817	0.067612	F
Abamectin	CX11314	DL238	0.446885572298862	0.0507713879085152	-10.8942152359079	<< 0.00001	T
Abamectin	CX11314	JU775	0.790141839276875	0.0738796247388374	-2.84054177948207	0.004576	T
Abamectin	CX11314	MY16	1.16397380052925	0.117259158629567	1.39838800180423	0.162241	F
Abamectin	CX11314	N2	0.589123601033693	0.0533038808377138	-7.70818920703429	<< 0.00001	T
Abamectin	DL238	JU775	1.76810774000207	0.187071034830483	4.10596830609348	0.000043	T
Abamectin	DL238	MY16	2.60463499535585	0.313271440998349	5.12218729623781	<< 0.00001	T
Abamectin	DL238	N2	1.31828735934152	0.141207248136697	2.2540440631872	0.024364	T
Abamectin	JU775	MY16	1.47312006866324	0.140489816044865	3.36764672331941	0.000781	T
Abamectin	JU775	N2	0.745592211105855	0.0626140215929171	-4.06311210208103	0.000051	T
Abamectin	MY16	N2	0.506131324232405	0.0463359644867392	-10.6584309021761	<< 0.00001	T
Ivermectin	CB4856	CX11314	1.34481796396417	0.140880615436849	2.44758984687101	0.014489	T
Ivermectin	CB4856	DL238	0.735404844013168	0.0900468212992539	-2.93841750512768	0.003346	T
Ivermectin	CB4856	JU775	1.26794923375504	0.1236675964698	2.16668910372552	0.030407	T
Ivermectin	CB4856	MY16	1.35497405330704	0.128718230294861	2.75776051685828	0.005886	T
Ivermectin	CB4856	N2	0.94922178913532	0.0985788935903116	-0.515102259878384	0.606553	F
Ivermectin	CX11314	DL238	0.546843412059568	0.0674849324980421	-6.71492985420975	<< 0.00001	T
Ivermectin	CX11314	JU775	0.942840791639531	0.0931434253820191	-0.613668738572103	0.539522	F
Ivermectin	CX11314	MY16	1.00755201790503	0.0971394530171287	0.077744085131944	0.938041	F
Ivermectin	CX11314	N2	0.705836637054775	0.07414659377065	-3.96732132908398	0.000076	T
Ivermectin	DL238	JU775	1.72415132165262	0.202383279377392	3.57811833013272	0.000356	T
Ivermectin	DL238	MY16	1.84248725628843	0.212093529841452	3.97224402327699	0.000074	T
Ivermectin	DL238	N2	1.29074726235869	0.15833519119573	1.8362769524766	0.066503	F
Ivermectin	JU775	MY16	1.06863430903639	0.0944590416873928	0.72660391012151	0.467576	F
Ivermectin	JU775	N2	0.748627597907995	0.0732488784063657	-3.43175769460191	0.000615	T
Ivermectin	MY16	N2	0.700546100361543	0.0667612356723302	-4.48544573243375	0.000008	T
Doramectin	CB4856	CX11314	2.56363101460141	0.283483068250462	5.51578273881216	<< 0.00001	T
Doramectin	CB4856	DL238	1.52746543357553	0.163182368869696	3.23236779334122	0.001252	T
Doramectin	CB4856	JU775	1.55777234403755	0.183179072058551	3.04495670694992	0.002365	T
Doramectin	CB4856	MY16	2.37371553427393	0.258065208986623	5.32313340363961	<< 0.00001	T
Doramectin	CB4856	N2	1.14262023500801	0.138407631207696	1.03043621051498	0.302959	F
Doramectin	CX11314	DL238	0.595821093158767	0.0505065036576503	-8.00251210380529	<< 0.00001	T
Doramectin	CX11314	JU775	0.607642962331593	0.0573933239489994	-6.83628357223327	<< 0.00001	T
Doramectin	CX11314	MY16	0.92591933891976	0.0764514866388703	-0.968989150337536	0.332695	F
Doramectin	CX11314	N2	0.445703858511661	0.0450964880227393	-12.2913372147481	<< 0.00001	T
Doramectin	DL238	JU775	1.01984130691002	0.0954360653514755	0.207901560452502	0.835332	F
Doramectin	DL238	MY16	1.55402242309174	0.127626758925353	4.34095817959136	0.000015	T
Doramectin	DL238	N2	0.748049815001926	0.0733659580891855	-3.4341565428996	0.000609	T
Doramectin	JU775	MY16	1.5237884684238	0.138368736258579	3.78545387192785	0.000159	T
Doramectin	JU775	N2	0.733496289994779	0.0796544369460481	-3.34574846327431	0.000839	T
Doramectin	MY16	N2	0.481363591597136	0.0475299978872945	-10.9117700706127	<< 0.00001	T
