# Supplementary material for: Variation in anthelmintic responses are driven by genetic differences among diverse C. elegans wild strains
Source: PLoS Pathog. 2023 Apr 3;19(4):e1011285. doi: 10.1371/journal.ppat.1011285 (PMC10101645; doi:10.1371/journal.ppat.1011285)
Supplement: S5 Table — (CSV) [file ppat.1011285.s005.csv]

Drug	Drug Class	PubChem CID	Source	CAS	Catalog Number	Diluent	Stock Concentraiton	Diluton Factor	Dose 8 [Highest Dose] (µM)	Dose 7 (µM)	Dose 6 (µM)	Dose 5 (µM)	Dose 4 (µM)	Dose 3 (µM)	Dose 2 (µM)	Dose 1 [No Dose] (µM)
Abamectin	Macrocyclic lactones	6435890	Millipore Sigma	71751-41-2	31732	DMSO	100 µM	1.2	0.004	0.0033	0.0028	0.0023	0.0019	0.0016	0.0013	0
Albendazole	Benzimidazoles	2082	Fluka	54965-21-8	A4673-10G	DMSO	100 mM	2.2	113.38	51.54	23.43	10.65	4.84	2.2	1	0
Benomyl	Benzimidazoles	28780	Sigma-Aldrich	17804-35-2	45339-250MG	DMSO	30 mM	2.2	100	45.45	20.66	9.39	4.27	1.94	0.88	0
Closantel	Other	42574	Sigma-Aldrich	57808-65-8	34093-100MG	DMSO	30 mM	2.2	100	45.45	20.66	9.39	4.27	1.94	0.88	0
Derquantel	Spiroindoles	25154194	Cayman Chemical		19441	DMSO	100 mM	2	165	82.5	41.25	20.63	10.31	5.16	2.58	0
Diethylcarbamazine citrate	Other	3052	Sigma-Aldrich	1642-54-2	1193006	DMSO	200 mM	1.75	660	377.14	215.51	123.15	70.37	40.21	22.98	0
Doramectin	Macrocyclic lactones	9832750	Millipore Sigma	117704-25-3	33993	DMSO	100 µM	1.5	0.012	0.008	0.0053	0.0036	0.0024	0.0016	0.0011	0
Emodepside	Cyclooctadepsipeptides	6918632	Bayer	155030-63-0		DMSO	10 mM	1.8	0.9	0.5	0.28	0.15	0.09	0.05	0.03	0
Eprinomectin	Macrocyclic lactones	6450531	Millipore Sigma	123997-26-2	32526	DMSO	100 µM	1.5	0.15	0.1	0.07	44	0.03	0.02	0.01	0
Fenbendazole	Benzimidazoles	3334	Sigma-Aldrich	43210-67-9	F5396-5G	DMSO	100 mM	2.2	113.38	51.54	23.43	10.65	4.84	2.2	1	0
Insecticidal crystal protein, Bacillus Thuringiensis (Cry5B)		152186871	Raffi V. Aroian	n/a	n/a	water	10 mM	1.5	33	22	14.67	9.78	6.52	4.35	2.9	0
Ivermectin	Macrocyclic lactones	6321424	Sigma-Aldrich	70288-86-7	I8898-1G	DMSO	100 µM	1.5	0.027	0.018	0.012	0.008	0.0053	0.0036	0.0024	0
Levamisole hyrochloride	Nicotinic receptor agonists	26879	Sigma-Aldrich	16595-80-5	31742	DMSO	100 mM	2.2	132	60	27.27	12.4	5.63	2.56	1.16	0
Mebendazole	Benzimidazoles	4030	Fluka	31431-39-7	M2523-25G	DMSO	100 mM	2	96	48	24	12	6	3	1.5	0
Milbemycin oxime	Macrocyclic lactones	145712259	Millipore Sigma	129496-10-2	1443806	DMSO	10 mM	1.3	0.35	0.27	0.21	0.16	0.12	0.09	0.07	0
Monepantel_LY33414916	Nicotinic acetylcholine receptor (nAChR) antagonists	44449087	Alsachim	n/a	n/a	DMSO	100 mM	2.2	1.2	0.55	0.25	0.11	0.05	0.02	0.01	0
Monepantel_LY3348298	Nicotinic acetylcholine receptor (nAChR) antagonists	44449087	Alsachim	n/a	n/a	DMSO	100 mM	2.2	1.2	0.55	0.25	0.11	0.05	0.02	0.01	0
Morantel citrate salt	Nicotinic receptor agonists	5353792	Sigma-Aldrich	69525-81-1	M5404-5G	DMSO	100 mM	2	330	165	82.5	41.25	20.63	10.31	5.16	0
Moxidectin	Macrocyclic lactones	9832912	Millipore Sigma	113507-06-5	113507-06-5	DMSO	100 µM	1.2	0.004	0.0033	0.0028	0.0023	0.0019	0.0016	0.0013	0
Niridazole	1,3-thiazoles	6093	Alfa Chemistry		61-57-4	DMSO	100 mM	2	330	165	82.5	41.25	20.63	10.31	5.16	0
Oxamniquine	Quinolines	4612	Sigma-Aldrich	21738-42-1	PZ0393-25MG	DMSO	44 mM	1.25	145	116	92.8	74.24	59.39	47.51	38.01	0
Piperazine	Other	4837	Sigma-Aldrich	110-85-0	P45907-5G	DMSO	100 mM	1.5	330	220	146.67	97.78	65.19	43.46	28.97	0
Praziquantel	Praziquantel	445900	Sigma-Aldrich	55268-74-1	P4668-5G	DMSO	330 mM	1.5	1100	733.33	488.89	325.93	217.28	144.86	96.57	0
Pyrantel citrate	Nicotinic receptor agonists	6436405	Sigma-Aldrich	5685-86-9	P7549-10G	DMSO	100 mM	2	300	150	75	37.5	18.75	9.38	4.69	0
Selamectin	Macrocyclic lactones	9578507	Sigma-Aldrich	220119-17-5	SML2663-25MG	DMSO	19 mM	1.5	1.33	0.89	0.59	0.39	0.26	0.18	0.12	0
Thiabendazole	Benzimidazoles	5430	Sigma	148-79-8	T5535-50G	DMSO	100 mM	1.8	204.07	113.37	62.99	34.99	19.44	10.8	6	0
