# Supplementary material for: Variation in anthelmintic responses are driven by genetic differences among diverse C. elegans wild strains
Source: PLoS Pathog. 2023 Apr 3;19(4):e1011285. doi: 10.1371/journal.ppat.1011285 (PMC10101645; doi:10.1371/journal.ppat.1011285)
Supplement: S6 Table — (CSV) [file ppat.1011285.s006.csv]

	Anthelmintic	Closest Dosage to EC10	Top Heritable Dose	EC10 Dose - Top Heritable Dose	H2 EC10	Top H2	h2 EC10	Top h2	Top Heritable Dose Rank
1	Abamectin	0.00134	0.00231	-0.00097	0.297784402526239	0.794977834788013	0.153366147523379	0.572643980642813	5
2	Albendazole	23.42562	51.53636	-28.11074	0.83533575040448	0.869162686036805	0.689139267411749	0.734854080884562	7
3	Benomyl	9.39144	45.45455	-36.06311	0.614902157579375	0.731133550129061	0.417555095475875	0.519034055586392	7
4	Closantel	0.88199	9.39144	-8.50945	0.0193616754676864	0.377011683306387	0.00883514758749992	0.203033313067937	5
5	Cry5B	0	22	-22	0	0.285762733228814	0	0.127314182246887	7
6	Derquantel	20.625	330	-309.375	0	0.499497843042907	0.00232391946586583	0.338107820997504	8
7	Diethylcarbamazine	215.5102	215.5102	0	0.17185867701451	0.17185867701451	0.0814680646921022	0.0814680646921022	6
8	Doramectin	0.00356	0.008	-0.00444	0.176839589454865	0.501327816965102	0.0762196182213965	0.288892088975591	7
9	Emodepside	0.04763	0.15432	-0.10669	0.370597899121421	0.545163898448414	0.197875114208921	0.333076186996444	5
10	Eprinomectin	0.04444	0.1	-0.05556	0.269491734925462	0.8549191318262	0.128664980178656	0.70162431182103	7
11	Fenbendazole	4.84	10.64801	-5.80801	0.489803182749983	0.567738262795026	0.293521727153113	0.361112595808572	5
12	Ivermectin	0.00533	0.012	-0.00667	0.0204657080554524	0.328130821212071	0.00897684817553769	0.195158427390201	8
13	Levamisole	0	60	-60	0	0.51201497472121	0	0.290644854599569	7
14	Mebendazole	6	24	-18	0.747329640419066	0.819057705386165	0.573151995193244	0.651776369498767	6
15	Milbemycin	0.09427	0.26923	-0.17496	0.450727277639236	0.876538161142276	0.239566157456609	0.732766202761831	7
16	Monepantel LY33414916	0.02328	0.05123	-0.02795	0.0542328126316374	0.480950790966488	0.0245433410435911	0.279911617092938	4
17	Monepantel LY3348298	0.02328	0.24793	-0.22465	0.540198070427508	0.574921669473868	0.320281489041765	0.367131424500141	8
18	Morantel	0	82.5	-82.5	0	0.523156150392324	0	0.337680893280137	6
19	Niridazole	165	330	-165	0.0618446596600736	0.17663421994215	0.027184230297769	0.0841109988276986	8
20	Pyrantel citrate	18.75	9.375	9.375	0.278934197362689	0.494951009879559	0.158288353279323	0.316821470632361	3
21	Selamectin	0.39506	3	-2.60494	0.16763458958736	0.345864644991115	0.0829087319803504	0.181735139357488	8
22	Thiabendazole	19.43968	113.37222	-93.93254	0.476982165310241	0.76509613182646	0.282792708897061	0.548501959362132	7
